# Supplementary material for: Temporal matching as an accounting principle for green electricity claims
Source: Nat Commun. 2025 Oct 20;16:9280. doi: 10.1038/s41467-025-65125-z (PMC12537979; doi:10.1038/s41467-025-65125-z)
Supplement: Supplementary file 4 — Source Data [file 41467_2025_65125_MOESM4_ESM.xlsx]

## Sheet: Figure 1
Quarterly Matching	2016	2017	2018	2019	2020	2021
Uncovered	0	0	0	0.25	0.25	0.25
Covered	1	1	1	0.75	0.75	0.75
Monthly Matching	2016	2017	2018	2019	2020	2021
Uncovered	0	0	0	0.25	0.08	0.33
Covered	1	1	1	0.75	0.92	0.67
Weekly Matching	2016	2017	2018	2019	2020	2021
Uncovered	0	0	0.02	0.35	0.17	0.37
Covered	1	1	0.98	0.65	0.83	0.63
Daily Matching	2016	2017	2018	2019	2020	2021
Uncovered	0.01	0.01	0.05	0.35	0.26	0.39
Covered	0.99	0.99	0.95	0.65	0.74	0.61
Hourly Matching	2016	2017	2018	2019	2020	2021
Uncovered	0.05	0.05	0.16	0.4	0.35	0.44
Covered	0.95	0.95	0.84	0.6	0.65	0.56

## Sheet: Figure 2
	1	2	3	4	5	6	7	8	9	10	11	12	13	14	15	16	17	18	19	20	21	22	23	24
2016	0.128415	0.131148	0.112329	0.117486	0.117486	0.0737705	0.0163934	0.00273224	0	0	0	0	0	0.00273224	0.00819672	0.00819672	0.00273224	0	0	0.0218579	0.0628415	0.10929	0.122951	0.125683
2017	0.126027	0.126027	0.120879	0.123288	0.139726	0.0739726	0.0246575	0.0109589	0.00547945	0	0	0	0	0	0.00547945	0.0191781	0.0164384	0	0	0.030137	0.0767123	0.10137	0.128767	0.147945
2018	0.380822	0.372603	0.35989	0.358904	0.353425	0.29589	0.180822	0.0575342	0.0164384	0.00821918	0.00821918	0.00547945	0.0109589	0.0164384	0.030137	0.030137	0.0328767	0.0383562	0.0273973	0.0958904	0.216438	0.268493	0.334247	0.361644
2019	0.638356	0.619178	0.612637	0.630137	0.635616	0.589041	0.454795	0.347945	0.219178	0.158904	0.131507	0.126027	0.139726	0.180822	0.219178	0.252055	0.276712	0.312329	0.345205	0.408219	0.512329	0.575342	0.624658	0.638356
2020	0.519126	0.513661	0.490411	0.491803	0.532787	0.560109	0.47541	0.308743	0.18306	0.150273	0.122951	0.122951	0.128415	0.147541	0.199454	0.226776	0.243169	0.259563	0.300546	0.374317	0.45082	0.478142	0.510929	0.535519
2021	0.627397	0.616438	0.60989	0.632877	0.668493	0.654795	0.517808	0.391781	0.30411	0.243836	0.2	0.186301	0.178082	0.210959	0.254795	0.29589	0.358904	0.391781	0.416438	0.49589	0.534247	0.586301	0.643836	0.630137

## Sheet: Figure 3
	PercentageIncreaseSolar	PercentageIncreaseWind
Hourly	112454	211.055
Daily	248.348	78.0666
Weekly	430.23	39.617
Monthly	94.2189	12.6939
Quarterly	29.6996	4.56693

## Sheet: Table 1
		Generation	Consumption
Iceland		1.94	0.81
Major	Croatia	0.43	/
	Cyprus	/	0.02
Minor	Approach A	0.01	0.02
	Approach B	0.03	0.05
TOTAL		2.41	0.91

## Sheet: Supplementary Fig. 1
Uncovered intervals per Month of Year	1	2	3	4	5	6	7	8	9	10	11	12
2016	0	0	0	0	0	0	0	0	0	0	0	0
2017	0	0	0	0	0	0	0	0	0	0	0	0
2018	0	0	0	0	0	0	0	0	0	0	0	0
2019	1	1	0	0	0	0	0	0	0	1	0	0
2020	1	0	0	0	0	0	0	0	0	0	0	0
2021	1	0	0	0	0	0	0	0	1	1	1	0
Uncovered intervals per Quarter of Year	1	2	3	4
2016	0	0	0	0
2017	0	0	0	0
2018	0	0	0	0
2019	1	0	0	0
2020	1	0	0	0
2021	0	0	0	1

## Sheet: Supplementary Fig. 2
Solar	1	2	3	4	5	6	7	8	9	10	11	12	13	14	15	16	17	18	19	20	21	22	23	24
2016	1	1	1	1	1	1	0.918033	0.530055	0.289617	0.0464481	0.010929	0.00273224	0.00819672	0.0546448	0.229508	0.346995	0.453552	0.581967	0.893443	1	1	1	1	1
2017	1	1	1	1	1	1	0.928767	0.580822	0.284932	0.0821918	0.0164384	0.00547945	0.00821918	0.0520548	0.243836	0.350685	0.446575	0.591781	0.961644	1	1	1	1	1
2018	1	1	1	1	1	1	0.923288	0.567123	0.249315	0.0547945	0.00547945	0.00547945	0.0109589	0.0465753	0.224658	0.369863	0.452055	0.610959	0.936986	1	1	1	1	1
2019	1	1	1	1	1	1	0.942466	0.528767	0.249315	0.0876712	0.0246575	0.0136986	0.0219178	0.0821918	0.243836	0.323288	0.452055	0.610959	0.961644	1	1	1	1	1
2020	1	1	1	1	1	1	0.92623	0.521858	0.281421	0.079235	0.00819672	0.00273224	0.00546448	0.0355191	0.213115	0.349727	0.45082	0.562842	0.896175	1	1	1	1	1
2021	1	1	1	1	1	1	0.934247	0.580822	0.29589	0.136986	0.0465753	0.030137	0.0328767	0.0876712	0.238356	0.315068	0.435616	0.569863	0.868493	1	1	1	1	1
Wind	1	2	3	4	5	6	7	8	9	10	11	12	13	14	15	16	17	18	19	20	21	22	23	24
2016	0.29235	0.275956	0.265753	0.284153	0.322404	0.431694	0.532787	0.625683	0.669399	0.650273	0.620219	0.584699	0.560109	0.532787	0.505464	0.491803	0.5	0.516393	0.527322	0.5	0.459016	0.418033	0.374317	0.311475
2017	0.328767	0.309589	0.31044	0.331507	0.364384	0.432877	0.528767	0.613699	0.632877	0.630137	0.624658	0.605479	0.586301	0.558904	0.542466	0.531507	0.539726	0.534247	0.553425	0.523288	0.484932	0.443836	0.40274	0.358904
2018	0.328767	0.328767	0.332418	0.361644	0.408219	0.471233	0.564384	0.630137	0.679452	0.693151	0.673973	0.654795	0.624658	0.610959	0.594521	0.572603	0.558904	0.547945	0.553425	0.536986	0.493151	0.449315	0.405479	0.364384
2019	0.287671	0.293151	0.293956	0.309589	0.367123	0.465753	0.567123	0.630137	0.69589	0.70411	0.676712	0.657534	0.630137	0.589041	0.569863	0.561644	0.547945	0.553425	0.561644	0.523288	0.484932	0.435616	0.380822	0.317808
2020	0.327869	0.319672	0.320548	0.325137	0.360656	0.437158	0.530055	0.576503	0.617486	0.636612	0.625683	0.622951	0.598361	0.562842	0.527322	0.489071	0.489071	0.491803	0.505464	0.483607	0.439891	0.412568	0.368852	0.349727
2021	0.369863	0.364384	0.354396	0.372603	0.405479	0.493151	0.567123	0.643836	0.676712	0.687671	0.668493	0.649315	0.624658	0.608219	0.586301	0.575342	0.578082	0.586301	0.578082	0.556164	0.517808	0.487671	0.452055	0.4
Solar and Wind	1	2	3	4	5	6	7	8	9	10	11	12	13	14	15	16	17	18	19	20	21	22	23	24
2016	0.489071	0.47541	0.473973	0.497268	0.535519	0.614754	0.669399	0.625683	0.508197	0.295082	0.177596	0.150273	0.147541	0.166667	0.210383	0.295082	0.407104	0.560109	0.655738	0.677596	0.653005	0.60929	0.571038	0.530055
2017	0.490411	0.465753	0.46978	0.473973	0.520548	0.586301	0.646575	0.605479	0.452055	0.353425	0.224658	0.145205	0.153425	0.183562	0.213699	0.29589	0.421918	0.550685	0.682192	0.706849	0.687671	0.638356	0.589041	0.512329
2018	0.509589	0.49589	0.494505	0.509589	0.556164	0.621918	0.654795	0.632877	0.558904	0.435616	0.271233	0.191781	0.172603	0.20274	0.268493	0.328767	0.473973	0.610959	0.665753	0.69589	0.682192	0.641096	0.594521	0.528767
2019	0.476712	0.473973	0.478022	0.49589	0.534247	0.621918	0.679452	0.657534	0.558904	0.39726	0.293151	0.219178	0.19726	0.210959	0.271233	0.372603	0.452055	0.569863	0.676712	0.671233	0.646575	0.613699	0.539726	0.50137
2020	0.464481	0.461749	0.457534	0.464481	0.505464	0.584699	0.606557	0.590164	0.47541	0.327869	0.213115	0.172131	0.166667	0.180328	0.210383	0.275956	0.415301	0.540984	0.63388	0.65847	0.612022	0.587432	0.538251	0.494536
2021	0.580822	0.569863	0.568681	0.586301	0.619178	0.682192	0.726027	0.679452	0.561644	0.372603	0.249315	0.191781	0.175342	0.191781	0.230137	0.323288	0.465753	0.608219	0.709589	0.715068	0.706849	0.673973	0.616438	0.580822
All renewables	1	2	3	4	5	6	7	8	9	10	11	12	13	14	15	16	17	18	19	20	21	22	23	24
2016	0.128415	0.131148	0.112329	0.117486	0.117486	0.0737705	0.0163934	0.00273224	0	0	0	0	0	0.00273224	0.00819672	0.00819672	0.00273224	0	0	0.0218579	0.0628415	0.10929	0.122951	0.125683
2017	0.126027	0.126027	0.120879	0.123288	0.139726	0.0739726	0.0246575	0.0109589	0.00547945	0	0	0	0	0	0.00547945	0.0191781	0.0164384	0	0	0.030137	0.0767123	0.10137	0.128767	0.147945
2018	0.380822	0.372603	0.35989	0.358904	0.353425	0.29589	0.180822	0.0575342	0.0164384	0.00821918	0.00821918	0.00547945	0.0109589	0.0164384	0.030137	0.030137	0.0328767	0.0383562	0.0273973	0.0958904	0.216438	0.268493	0.334247	0.361644
2019	0.638356	0.619178	0.612637	0.630137	0.635616	0.589041	0.454795	0.347945	0.219178	0.158904	0.131507	0.126027	0.139726	0.180822	0.219178	0.252055	0.276712	0.312329	0.345205	0.408219	0.512329	0.575342	0.624658	0.638356
2020	0.519126	0.513661	0.490411	0.491803	0.532787	0.560109	0.47541	0.308743	0.18306	0.150273	0.122951	0.122951	0.128415	0.147541	0.199454	0.226776	0.243169	0.259563	0.300546	0.374317	0.45082	0.478142	0.510929	0.535519
2021	0.627397	0.616438	0.60989	0.632877	0.668493	0.654795	0.517808	0.391781	0.30411	0.243836	0.2	0.186301	0.178082	0.210959	0.254795	0.29589	0.358904	0.391781	0.416438	0.49589	0.534247	0.586301	0.643836	0.630137

## Sheet: Supplementary Fig. 3
	1	2	3	4	5	6	7	8	9	10	11	12	13	14	15	16	17	18	19	20	21	22	23	24
2016	0.0640605	0.0619637	0.0653505	0.0618741	0.059366	0.0395742	0.0332975	0.0622905	0	0	0	0	0	0.0162086	0.0243725	0.015618	0.00948142	0	0	0.0191247	0.0432008	0.0477582	0.0600425	0.0573656
2017	0.0476946	0.047336	0.0466969	0.0425598	0.0357438	0.0445565	0.0399235	0.0575337	0.0217028	0	0	0	0	0	0.0201935	0.031829	0.02711	0	0	0.015504	0.0363535	0.0458233	0.0444041	0.0385441
2018	0.0883896	0.0940806	0.0984701	0.0993329	0.100653	0.0846681	0.0498839	0.0269019	0.0328095	0.0421423	0.0228536	0.0292113	0.0179608	0.0269003	0.0312564	0.0533631	0.0611875	0.0402786	0.0461612	0.0380973	0.0503149	0.0598355	0.0777838	0.0875378
2019	0.124416	0.129396	0.1304	0.128062	0.125466	0.107625	0.081646	0.0568436	0.0478451	0.0448671	0.0452318	0.049291	0.0535979	0.0604215	0.0727673	0.0811188	0.0753781	0.0614266	0.0620964	0.078891	0.0950219	0.104562	0.115498	0.120589
2020	0.101292	0.0997243	0.102121	0.106928	0.112745	0.104846	0.080623	0.0695174	0.0717515	0.0652025	0.0701431	0.0696818	0.0760021	0.0851249	0.0822468	0.0849471	0.0763778	0.0680513	0.0644261	0.0695111	0.0773503	0.0900581	0.10157	0.0998422
2021	0.120962	0.123767	0.124538	0.123865	0.127058	0.119054	0.0970739	0.0776882	0.0635575	0.0541686	0.0508876	0.0522346	0.0629267	0.0682982	0.0746128	0.0785385	0.0741766	0.0744058	0.0747188	0.0836802	0.10728	0.116397	0.118887	0.11986

## Sheet: Supplementary Table 1
Year	Quarterly	Monthly	Weekly	Daily	Hourly
2016	0	0	0	0	0.2
2017	0	0	0	0	0.2
2018	0	0	0.1	0.2	1.1
2019	0.4	1.4	1.6	2.7	3.8
2020	0.2	1	1.3	2.2	3.1
2021	0.7	1.4	2.5	3.4	4.3

## Sheet: Supplementary Table 2
No.	Country	From	Until
1	Austria	2016	2021
2	Belgium	2016	2021
3	Switzerland	2016	2021
4	Cyprus	2016	2021
5	Czech Republic	2016	2021
6	Germany	2016	2021
7	Denmark	2016	2021
8	Estonia	2016	2021
9	Spain	2016	2021
10	Finland	2016	2021
11	France	2016	2021
12	Croatia	2016	2021
13	Ireland	2016	2021
14	Iceland	2016	2021
15	Italy	2016	2021
16	Luxembourg	2016	2021
17	Latvia	2018	2021
18	Netherlands	2016	2021
19	Norway	2016	2021
20	Portugal	2020	2021
21	Serbia	Oct 2019	2021
22	Sweden	2016	2021
23	Slovenia	2016	2021
24	Slovakia	Oct 2019	2021
